# Supplementary material for: Localized management of non-indigenous animal domesticates in Northwestern China during the Bronze Age
Source: Sci Rep. 2021 Aug 3;11:15764. doi: 10.1038/s41598-021-95233-x (PMC8333310; doi:10.1038/s41598-021-95233-x)
Supplement: Supplementary file 1 — Supplementary Table S1. [file 41598_2021_95233_MOESM1_ESM.xlsx]

## Sheet: Gansu data clean, for diet mode
Supplementary Table S1. All samples included in the current study. Plant 𝛿13C and 𝛿15N values have been corrected for the charring offset (cf Nitsch et al. 2015) and are presented separately as 𝛿13Ccharr.corr and 𝛿15Nchar.corr. Radiocarbon (C14) dates for identified samples are published in Liu et al. (2014).
Sample ID	Site	Species	𝛿13CVPDB	%C	𝛿13Ccharr.corr	Δ13C	𝛿15NAIR	%N	𝛿15Ncharr.corr	CN	C14 dated	age	element	side	no. of grains	Reference
MW001	Wuba	human	-6	38.7			10.2	14.3		3.15734	*					Liu et al. (2014)
MW002	Wuba	human	-7.1	35.2			8.4	13.1		3.13486						Liu et al. (2014)
MW003	Wuba	human	-7.6	41.5			7.8	15.4		3.14394						Liu et al. (2014)
MW004	Wuba	human	-7.6	39.4			9.4	14.8		3.10586						Liu et al. (2014)
MW006	Wuba	human	-6.8	40.1			12.5	14.7		3.18254	*					Liu et al. (2014)
MW007	Wuba	human	-8.1	38.2			8.8	14.2		3.1385						Liu et al. (2014)
MW008	Wuba	human	-7.7	41.2			7.7	15.3		3.14161						Liu et al. (2014)
MW009	Wuba	human	-8	38.4			8.5	14.4		3.11111						Liu et al. (2014)
MW010	Wuba	human	-7.3	41.1			9.2	15.3		3.13399						Liu et al. (2014)
MW011	Wuba	human	-7.1	41.3			9.1	15.5		3.1086	*					Liu et al. (2014)
MW012	Wuba	human	-7	39.9			7.7	14.9		3.12416	*					Liu et al. (2014)
MW013	Wuba	human	-7.4	38.8			8.6	14.5		3.12184						Liu et al. (2014)
MW014	Wuba	human	-7.5	39.6			8.5	14.8		3.12162						Liu et al. (2014)
MW015	Wuba	human	-7.3	42.1			8.9	15.6		3.1485						Liu et al. (2014)
MW016	Wuba	human	-7.3	46.1			9.1	17.1		3.14522						Liu et al. (2014)
MW017	Wuba	human	-7.8	45.9			9.2	17		3.15						Liu et al. (2014)
MW018	Wuba	human	-8	46.6			9.2	17.3		3.14258						Liu et al. (2014)
MW019	Wuba	human	-7.5	42.6			9.7	15.9		3.12579						Liu et al. (2014)
MW020	Wuba	human	-8.4	46.7			8.5	17.2		3.16764						Liu et al. (2014)
MW021	Wuba	human	-7.5	39.7			10.1	14.8		3.1295						Liu et al. (2014)
MW022	Wuba	human	-7.2	47.5			9.2	17.6		3.14867						Liu et al. (2014)
MW023	Wuba	human	-7.2	40.9			8.9	15.2		3.13925						Liu et al. (2014)
MW024	Wuba	human	-6.6	42.3			11.3	15.5		3.18387						Liu et al. (2014)
MW025	Wuba	human	-7.2	48.6			7.7	18.1		3.1326						Liu et al. (2014)
MW026	Wuba	human	-7.1	47			9.8	17.4		3.15134						Liu et al. (2014)
MW027	Wuba	human	-7.1	46.7			8.1	17.3		3.14933						Liu et al. (2014)
MW028	Wuba	human	-7	45.4			8.9	16.5		3.2101						Liu et al. (2014)
MW029	Wuba	human	-7.1	44			9.1	16.3		3.14928						Liu et al. (2014)
MW030	Wuba	human	-6.7	45.3			10.8	16.7		3.16467						Liu et al. (2014)
MW031	Wuba	human	-7.6	42.3			8.4	15.6		3.16346						Liu et al. (2014)
MW032	Wuba	human	-13.1	44.7			10	16.6		3.14157						Liu et al. (2014)
MW033	Wuba	human	-7.1	42.3			7.9	15.7		3.14331						Liu et al. (2014)
MW034	Wuba	human	-7.5	39.7			8.7	14.9		3.1085						Liu et al. (2014)
MW035	Wuba	human	-8.2	34.7			9.3	12.9		3.13824						Liu et al. (2014)
MW036	Wuba	human	-7.5	42.7			10.4	15.8		3.15295						Liu et al. (2014)
MW037	Wuba	human	-7.3	46.1			9.8	17.1		3.14522						Liu et al. (2014)
MW038	Wuba	human	-7.1	42.9			7.8	15.9		3.1478						Liu et al. (2014)
MW039	Wuba	human	-7.1	44.2			8.4	16.4		3.14431						Liu et al. (2014)
MW040	Wuba	human	-7.2	43.5			8	16.1		3.15217						Liu et al. (2014)
MW041	Wuba	human	-5.6	44.6			12.1	16.6		3.13454						Liu et al. (2014)
MW042	Wuba	human	-8	45.3			8.9	16.1		3.28261						Liu et al. (2014)
MW043	Wuba	human	-6.9	45.5			9	16.9		3.14103						Liu et al. (2014)
MW044	Wuba	human	-6.6	44.9			11.4	16.5		3.17475						Liu et al. (2014)
MW045	Wuba	human	-8.3	41.8			9.2	15.5		3.14624						Liu et al. (2014)
MW046	Wuba	human	-7	39			9.2	14.5		3.13793						Liu et al. (2014)
MW047	Wuba	human	-7.3	41.3			8.5	15.4		3.12879						Liu et al. (2014)
MW048	Wuba	human	-6.7	44.6			11.4	16.4		3.17276						Liu et al. (2014)
MW049	Wuba	human	-7.3	42.7			8.3	15.8		3.15295						Liu et al. (2014)
MW050	Wuba	human	-7.8	43.1			8.8	15.9		3.16247						Liu et al. (2014)
MW051	Wuba	human	-7.3	39.5			9.4	14.8		3.11374						Liu et al. (2014)
MW052	Wuba	human	-7.4	40.6			8.3	15.1		3.13687						Liu et al. (2014)
MW053	Wuba	human	-7.8	39.8			7.8	14.9		3.11633						Liu et al. (2014)
MW054	Wuba	human	-7.3	43.3			9.7	16.1		3.13768						Liu et al. (2014)
MW055	Wuba	human	-7.1	42.9			8.5	15.9		3.1478						Liu et al. (2014)
MW056	Wuba	human	-7.7	41			9.1	15.2		3.14693						Liu et al. (2014)
JX207	Xihetan	human	-13.9	42.1			14.9	15.7		3.12845			scapula	L
JX211	Xihetan	human	-8.5	40.1			11.1	15		3.11889			scapula	L
JX001	Xihetan	sheep/goat	-15.9	40.5			7.2	15		3.15			distal femur	R
JX002	Xihetan	sheep/goat	-16.9	42.5			8.2	16.4		3.02337			distal femur	L
JX003	Xihetan	sheep/goat	-15.2	44.2			7.2	16.4		3.14431			scapula	L
JX004	Xihetan	sheep/goat	-16.4	42.7			7.9	15.8		3.15295			femur	R
JX006	Xihetan	sheep/goat	-18.7	46.1			3.9	15.1		3.56181			proximal scapula	L
JX007	Xihetan	sheep/goat	-15.7	40.5			8.2	14.9		3.17114			mandibile
JX008	Xihetan	sheep/goat	-18.8	38.6			4.3	14.4		3.12731			metacapal
JX009	Xihetan	sheep/goat	-15.5	40.4			7.7	15		3.14222			radius
JX010	Xihetan	sheep/goat	-15.7	38.1			7.6	14		3.175			mandible
JX201	Xihetan	sheep/goat	-16.3	34.7			7.2	13		3.1141			mandible_M3	R
JX204	Xihetan	sheep/goat	-9.1	39.9			9.5	15.1		3.08278			radius	L
JX205	Xihetan	sheep/goat	-12.7	43			8	16.3		3.07771			mandible_M2	L
JX206	Xihetan	sheep/goat	-16.4	39.8			7.5	14.9		3.11633			mandible_M2	L
JX209	Xihetan	sheep/goat	-15	37.2			7.4	13.9		3.1223			mandible_M3	R
JX210	Xihetan	sheep/goat	-15.7	28.2			7.4	10.4		3.16346			mandible_M3	R
JX031	Xihetan	cattle	-17.3	42.3			7.2	15.8		3.12342			distal metapodial
JX032	Xihetan	cattle	-16.2	43.9			6.6	16.3		3.14213		jurenile	radius
JX033	Xihetan	cattle	-19	42.9			5	16		3.12812			1st phalanx
JX034	Xihetan	cattle	-18.6	43.3			5.4	16.2		3.11831			3rd phalanx
JX035	Xihetan	cattle	-18.8	39.6			5.2	14.8		3.12162			2nd phalanx
JX036	Xihetan	cattle	-18.8	35.4			5.1	13.3		3.10526			metapodial_distal
JX037	Xihetan	cattle	-18.8	44.4			5.6	16.3		3.17791			1st phalanx
JX051	Xihetan	pig	-17.4	45.5			3.9	17.1		3.10429			distal radius	R
JX052	Xihetan	pig	-6.8	42.7			9.9	15.9		3.13312			mandible
JX021	Xihetan	dog	-10	40.6			8.9	15		3.15778			mandible	L
JX022	Xihetan	dog	-14.7	42.2			11.2	15.6		3.15598			mandible	R
JX024	Xihetan	dog	-14.2	38.6			11.3	14.3		3.14918			mandible
JX025	Xihetan	dog	-14.9	41.5			11.6	15.3		3.16449			maxilla	R
JX026	Xihetan	dog	-9.3	42.7			9.1	15.7		3.17304			humerus	L
JX027	Xihetan	dog	-9.4	40.3			9.1	15		3.13444			mandible
JX028	Xihetan	dog	-9.2	43.7			9.1	16.1		3.16667			femur	R
JX011	Xihetan	deer	-18.5	42.8			4.2	16.1		3.10145			2nd phalanx	R
JX012	Xihetan	deer	-18.3	36.3			3	13.4		3.16045
JX013	Xihetan	deer	-18.2	38.5			3.4	14.4		3.11921			humerus	L
JX014	Xihetan	deer	-18.9	40			1.8	14.7		3.1746			radius	L
JX015	Xihetan	deer	-18.5	38.2			4	14		3.18333
JX041	Xihetan	horse/donkey	-19.7	42.4			4.6	15.8		3.1308			1st phalanx
JX200	Xihetan	hare	-19.5	32.1			3.8	12.1		3.09504
JX208	Xihetan	hare	-14.3	41.8			5.9	15.5		3.14624			femur	L
JX203	Xihetan	pheasant	-18.6				2.8
JX001	Xihetan	foxtail millet	-9.6		-9.7		7		6.7						16
WM003	Mozuizi	human	-6.7	40.4			8.1	15.1		3.12141						Liu et al. (2014)
WM004	Mozuizi	human	-7.4	37.1			8.7	14.1		3.06974						Liu et al. (2014)
WM005	Mozuizi	human	-7.3	37.2			7.7	13.9		3.1223	*					Liu et al. (2014)
WM007	Mozuizi	human	-6.9	38.8			8	14.5		3.12184						Liu et al. (2014)
WM008	Mozuizi	human	-6.9	36.8			9.2	13.8		3.11111	*					Liu et al. (2014)
WM009	Mozuizi	human	-7.1	39.6			8.3	14.8		3.12162	*					Liu et al. (2014)
WM011	Mozuizi	human	-6.7	40.7			7.6	15.1		3.14459	*					Liu et al. (2014)
WM101	Mozuizi	human	-7.8	43.3			8.5	16		3.15729						Liu et al. (2014)
WM102	Mozuizi	human	-15.3	42.2			11	15.7		3.13588
WM103	Mozuizi	human	-16.5	42.8			11.2	15.8		3.16034
WM104	Mozuizi	human	-16.3	42.2			9.6	15.8		3.11603
WM105	Mozuizi	human	-6.9	41.6			8.2	15.5		3.13118						Liu et al. (2014)
WM106	Mozuizi	human	-7.3	42.8			8.8	15.9		3.14046						Liu et al. (2014)
WM107	Mozuizi	human	-7.1	39.4			8.2	14.7		3.12698						Liu et al. (2014)
WM108	Mozuizi	human	-6.7	42.1			8.4	15.8		3.10865						Liu et al. (2014)
WM109	Mozuizi	human	-7.6	29.3			8.3	10.6		3.22484						Liu et al. (2014)
WM110	Mozuizi	human	-7.8	42.9			8.3	15.9		3.1478
WM001	Mozuizi	broomcorn millet	-8.7		-8.8		1.5		1.2						16
YH001	Huoshaogou	human	-12.5	39.9			12	14.8		3.14527						Liu et al. (2014)
YH002	Huoshaogou	human	-12.7	41.5			13.8	15.5		3.12366	*					Liu et al. (2014)
YH003	Huoshaogou	human	-11.5	43.6			11.6	16.2		3.13992						Liu et al. (2014)
YH004	Huoshaogou	human	-14	42.3			12.4	15.8		3.12342	*					Liu et al. (2014)
YH005	Huoshaogou	human	-13.8	42.1			12.8	15.7		3.12845						Liu et al. (2014)
YH006	Huoshaogou	human	-14.1	44.9			12.4	16.6		3.15562						Liu et al. (2014)
YH007	Huoshaogou	human	-14.1	45			12.5	16.7		3.14371						Liu et al. (2014)
YH008	Huoshaogou	human	-12.6	40.2			13.2	14.9		3.14765						Liu et al. (2014)
YH009	Huoshaogou	human	-12.9	47.5			12.7	17.5		3.16667	*					Liu et al. (2014)
YH010	Huoshaogou	human	-6.9	43.8			8.8	16.2		3.15432						Liu et al. (2014)
YH011	Huoshaogou	human	-12.4	44.8			11.1	16.6		3.14859	*					Liu et al. (2014)
YH012	Huoshaogou	human	-12.7	45.4			13.9	16.8		3.15278						Liu et al. (2014)
YH013	Huoshaogou	human	-11.2	40			11.4	14.8		3.15315						Liu et al. (2014)
YH014	Huoshaogou	human	-10.9	42			13	15.7		3.12102						Liu et al. (2014)
YH015	Huoshaogou	human	-10.9	41.2			11.6	15.4		3.12121						Liu et al. (2014)
YH016	Huoshaogou	human	-13.1	44.7			12.4	16.6		3.14157						Liu et al. (2014)
YH017	Huoshaogou	human	-12	43.1			12	16		3.14271						Liu et al. (2014)
YH018	Huoshaogou	human	-13.6	42.3			12	15.7		3.14331						Liu et al. (2014)
YH019	Huoshaogou	human	-13.3	44.4			12.4	16.5		3.13939						Liu et al. (2014)
YH020	Huoshaogou	human	-13.8	43.1			12.4	16.1		3.12319						Liu et al. (2014)
YH021	Huoshaogou	human	-10.8	43			12.9	16.1		3.11594						Liu et al. (2014)
YH022	Huoshaogou	human	-9.2	45.3			9.1	16.7		3.2						Liu et al. (2014)
YH023	Huoshaogou	human	-7.4	41			8.8	15.1		3.16777	*					Liu et al. (2014)
YH024	Huoshaogou	human	-13.9	37.1			12.5	13.9		3.11391						Liu et al. (2014)
YH027	Huoshaogou	human	-11	40.8			12	15.3		3.11111						Liu et al. (2014)
YH028	Huoshaogou	human	-12.9	44.1			13.7	16.4		3.1372						Liu et al. (2014)
YH029	Huoshaogou	human	-10.4	38.6			9.9	14.1		3.2						Liu et al. (2014)
YH030	Huoshaogou	human	-11.2	44.2			11.9	16.5		3.12525						Liu et al. (2014)
YH031	Huoshaogou	human	-10.4	46.4			11.4	17.2		3.14729	*					Liu et al. (2014)
YH032	Huoshaogou	human	-14.1	48.2			12.8	17.8		3.15918						Liu et al. (2014)
YHA001	Huoshaogou	sheep/goat	-16.9	42.8			6.8	15.9		3.14046
YHA002	Huoshaogou	sheep/goat	-19.1	42.3			10.9	15.6		3.16346
YHA003	Huoshaogou	sheep/goat	-18.3	47.9			6.2	17.9		3.12197
YHA004	Huoshaogou	sheep/goat	-18.4	42.6			9.5	15.6		3.1859
YHA005	Huoshaogou	sheep/goat	-18	42.4			6.9	15.7		3.15074
YHA006	Huoshaogou	sheep/goat	-19.2	41.4			9.9	15.5		3.11613
YHA007	Huoshaogou	sheep/goat	-18.8	39.9			11.9	14.9		3.12416
YHA008	Huoshaogou	sheep/goat	-15.8	40.4			9.1	15		3.14222
YHA009	Huoshaogou	sheep/goat	-18.3	44			8.7	16.3		3.14928
YHA010	Huoshaogou	sheep/goat	-15.8	41.7			8.5	15.4		3.15909
YHA011	Huoshaogou	sheep/goat	-17.7	42.4			7.7	15.8		3.1308
YHA012	Huoshaogou	sheep/goat	-18	38.6			10.2	14.3		3.14918
YHA041	Huoshaogou	sheep/goat	-18.4	42.7			10.8	15.8		3.15295
YHA042	Huoshaogou	sheep/goat	-17.1	40.8			8.8	15.1		3.15232
YHA043	Huoshaogou	sheep/goat	-19.3	43.9			11.3	16.1		3.18116
YHA044	Huoshaogou	sheep/goat	-17.6	39.9			8.9	14.7		3.16667
YHA045	Huoshaogou	sheep/goat	-15.1	43			9.2	15.8		3.17511
YHA046	Huoshaogou	sheep/goat	-18.5	42.3			12.8	15.7		3.14331
YHA047	Huoshaogou	sheep/goat	-17.3	45.5			9.9	16.8		3.15972
YHA048	Huoshaogou	sheep/goat	-17.2	42.5			7.7	15.7		3.15817
YHA049	Huoshaogou	sheep/goat	-17.2	43.7			8.9	16.3		3.12781
YHA050	Huoshaogou	sheep/goat	-18	40.6			7.6	15		3.15778
YHA051	Huoshaogou	sheep/goat	-15.2	37.1			9.1	13.8		3.13647
YHA052	Huoshaogou	sheep/goat	-18.8	37.5			6.2	14		3.125
YHA053	Huoshaogou	sheep/goat	-19.1	40.1			11.5	14.8		3.16104
YHA054	Huoshaogou	sheep/goat	-18.9	40.4			9.8	14.5		3.25057
YHA055	Huoshaogou	sheep/goat	-16.5	41			8.6	15.1		3.16777
YHA056	Huoshaogou	sheep/goat	-17.1	40.7			7.9	15.1		3.14459
YHA057	Huoshaogou	sheep/goat	-18.1	40.9			10.3	15.3		3.11874
YHA058	Huoshaogou	sheep/goat	-17.4	39.8			6	14.8		3.13739
YHA059	Huoshaogou	sheep/goat	-18.8	38.1			3.3	14.2		3.13028
YHA060	Huoshaogou	sheep/goat	-17	41.6			8.3	15.3		3.17211
YHA061	Huoshaogou	sheep/goat	-16.2	42.2			6.3	15		3.28222
YHA062	Huoshaogou	sheep/goat	-18.1	42.4			9	15.7		3.15074
YHA063	Huoshaogou	sheep/goat	-17.7	30			6.3	11.2		3.125
YHA064	Huoshaogou	sheep/goat	-18.5	39.6			10.3	14.8		3.12162
YHA065	Huoshaogou	sheep/goat	-17.6	40.8			11.3	15.3		3.11111
YHA066	Huoshaogou	sheep/goat	-18.6	40.5			10.3	14.9		3.17114
YHA067	Huoshaogou	sheep/goat	-17.7	41.8			8	15.4		3.16667
YHA068	Huoshaogou	sheep/goat	-18.2	40.1			6.4	15		3.11889
YHA069	Huoshaogou	sheep/goat	-16.6	38.3			6.1	14.3		3.12471
YHA015	Huoshaogou	cattle	-17.9	43.2			5.8	16		3.15
YHA016	Huoshaogou	cattle	-18.7	42.8			10.9	15.9		3.14046
YHA017	Huoshaogou	cattle	-18.1	45			6.5	16.8		3.125
YHA018	Huoshaogou	cattle	-17.6	44.7			6.1	16.7		3.12275
YHA019	Huoshaogou	cattle	-18.9	40.6			10.1	15		3.15778
YHA020	Huoshaogou	cattle	-17.8	45.5			6.6	17		3.12255
YHA021	Huoshaogou	cattle	-17.6	43.4			10	16.3		3.10634
YHA022	Huoshaogou	cattle	-18.6	37.8			8.1	14.1		3.12766
YHA023	Huoshaogou	cattle	-18.7	40.1			7.5	14.7		3.18254
YHA024	Huoshaogou	cattle	-19	46			7.5	16.8		3.19444
YHA025	Huoshaogou	cattle	-19.8	38.5			5.6	14.3		3.14103
YHA026	Huoshaogou	cattle	-18.7	46.1			11.5	17.1		3.14522
YHA070	Huoshaogou	cattle	-20.1	35.5			7.6	13.2		3.13763
YHA071	Huoshaogou	cattle	-18.7	36.4			9.9	13.6		3.12255
YHA072	Huoshaogou	cattle	-19.1	35.6			10.1	13.3		3.12281
YHA073	Huoshaogou	cattle	-18.7	34.9			5.4	13		3.13205
YHA074	Huoshaogou	cattle	-18.8	38.1			10	14.2		3.13028
YHA075	Huoshaogou	cattle	-18.2	28.8			7.5	10.8		3.11111
YHA076	Huoshaogou	cattle	-19.8	40.5			7.3	15.1		3.12914
YHA077	Huoshaogou	cattle	-17.7	36.7			6.9	13.9		3.08034
YHA078	Huoshaogou	cattle	-17.6	34.5			8	12.8		3.14453
YHA079	Huoshaogou	cattle	-17.8	39.7			10.1	14.9		3.1085
YHA080	Huoshaogou	cattle	-19.4	37.6			9.9	14.1		3.11111
YHA081	Huoshaogou	cattle	-18.6	39.6			5.9	14.8		3.12162
YHA082	Huoshaogou	cattle	-18	27.9			4.8	10.4		3.12981
YHA083	Huoshaogou	cattle	-19.2	38.7			5.9	14.5		3.11379
YHA084	Huoshaogou	cattle	-20.2	36.2			7.4	13.5		3.1284
YHA085	Huoshaogou	cattle	-18.9	40.8			11.4	15.1		3.15232
YHA034	Huoshaogou	pig	-19.1	42.8			5.2	15.8		3.16034
YHA035	Huoshaogou	pig	-16.9	36.7			6.3	13.6		3.14828
YHA036	Huoshaogou	pig	-19.7	46.2			5.9	17.1		3.15205
YHA037	Huoshaogou	pig	-20.6	43.4			8.1	16.1		3.14493
YHA038	Huoshaogou	pig	-18.7	44.2			10.1	16.3		3.1636
YHA039	Huoshaogou	pig	-18	44.9			13.4	16.7		3.13673
YHA040	Huoshaogou	pig	-17.9	41.7			9.2	15.3		3.17974
YHA027	Huoshaogou	dog	-19.1	41.2			11.2	15.4		3.12121
YHA028	Huoshaogou	dog	-18.6	40.2			11.3	14.9		3.14765
YHA029	Huoshaogou	dog	-18.1	42.5			10.7	15.8		3.13819
YHA030	Huoshaogou	dog	-19.2	46.5			11.4	17.4		3.11782
YHA031	Huoshaogou	dog	-18.7	42.8			11.5	15.9		3.14046
YHA032	Huoshaogou	dog	-18.7	42.4			11.1	15.9		3.11111
YHA033	Huoshaogou	dog	-19	41.5			11.2	15.2		3.18531
YHA088	Huoshaogou	dog	-19.4	30.7			11.5	11.3		3.16962
YHA089	Huoshaogou	dog	-18.2	22.1			8.7	8.1		3.18313
YHA090	Huoshaogou	dog	-16.5	37.8			8.6	14.2		3.10563
YHA013	Huoshaogou	horse/donkey	-18.6	38.8			11.1	14.4		3.14352
YHA014	Huoshaogou	horse/donkey	-18.3	44			12	16.5		3.11111
YHA086	Huoshaogou	horse/donkey	-18	42			5.4	15.3		3.20261
YHA087	Huoshaogou	horse/donkey	-15.9	35			6.8	13		3.14103
YHP001	Huoshaogou	wheat	-20.3		-20.4	14.1	8		7.7						2	Liu et al. (2016)
YHP002	Huoshaogou	barley	-24.2		-24.3	18.1	4.4		4.1						8	Liu et al. (2016)
YHP003	Huoshaogou	broomcorn millet	-9.9		-10		9.4		9.1						15	Liu et al. (2016)
JG001	Ganguya	human	-13.3	44.4			12.1	14.5		3.57241		child				Liu et al. (2014)
JG002	Ganguya	human	-15.4	42.3			10.9	14.3		3.45105		30-40				Liu et al. (2014)
JG003	Ganguya	human	-15	46.3			13.2	14.8		3.64977		20-25				Liu et al. (2014)
JG004	Ganguya	human	-15.8	44.5			11.5	14.3		3.63054		50+				Liu et al. (2014)
JG005	Ganguya	human	-17.4	42.8			11.3	14.8		3.37387		20-25				Liu et al. (2014)
JG006	Ganguya	human	-12.9	43.3			12.8	14.6		3.46005		20-25				Liu et al. (2014)
JG007	Ganguya	human	-15.9	44.6			12.7	14.8		3.51577		40~				Liu et al. (2014)
JG008	Ganguya	human	-15.4	45.6			9.6	15.3		3.47712		45+				Liu et al. (2014)
JG009	Ganguya	human	-15.2	44.5			12.9	14.6		3.55594		45+				Liu et al. (2014)
JG010	Ganguya	human	-14.1	44.4			11	14.5		3.57241		14-18				Liu et al. (2014)
JG011	Ganguya	human	-15.2	43.2			12.3	15.5		3.25161		30~				Liu et al. (2014)
JG012	Ganguya	human	-14.6	41.4			11.8	15		3.22		30-35				Liu et al. (2014)
JG013	Ganguya	human	-16.1	44.8			11.7	16.2		3.22634		20-25				Liu et al. (2014)
JG014	Ganguya	human	-14.2	40.1			11.9	14.6		3.20434		35-40				Liu et al. (2014)
JG015	Ganguya	human	-15.9	40.6			11.6	14.8		3.20045		2020-12-16				Liu et al. (2014)
JG016	Ganguya	human	-16.4	40.5			11.6	14.7		3.21429	*	50+				Liu et al. (2014)
JG017	Ganguya	human	-13.6	41.3			11.9	15.1		3.19095		30-35				Liu et al. (2014)
JG018	Ganguya	human	-14.1	41.4			12.6	15		3.22		20-25				Liu et al. (2014)
JG019	Ganguya	human	-18.6	44.2			11.6	16.1		3.2029		13-15				Liu et al. (2014)
JG020	Ganguya	human	-18	40.1			11.6	14.4		3.24884		15-20				Liu et al. (2014)
JG021	Ganguya	human	-17.2	44.4			11.4	16.1		3.21739		35-40				Liu et al. (2014)
JG022	Ganguya	human	-14.6	46.5			11.9	15.1		3.59272		50+				Liu et al. (2014)
JG023	Ganguya	human	-18.7	43.6			10.9	14.2		3.58216		20-25				Liu et al. (2014)
JG024	Ganguya	human	-15.3	41			9.6	14.8		3.23198		40+				Liu et al. (2014)
JG025	Ganguya	human	-14.5	43.4			11.2	15.8		3.20464		55+				Liu et al. (2014)
JG026	Ganguya	human	-14.6	42.3			12.1	15.3		3.22549		40+				Liu et al. (2014)
JG027	Ganguya	human	-14.6	41.5			9.6	15		3.22778		18+				Liu et al. (2014)
JG028	Ganguya	human	-15.4	43.2			13.1	15.8		3.18987		20-25				Liu et al. (2014)
JG029	Ganguya	human	-13.2	40.6			11.4	14.8		3.20045		40-50				Liu et al. (2014)
JG030	Ganguya	human	-13.5	40.2			11.3	14.6		3.21233		2020-10-18				Liu et al. (2014)
JS011	Sanbadongzi	sheep/goat	-16.6	45.6			6.3	15.6		3.41026
JS012	Sanbadongzi	sheep/goat	-17.1	42.8			8	15.5		3.22151
JS013	Sanbadongzi	sheep/goat	-17.7	45.6			10.6	16.5		3.22424
JS014	Sanbadongzi	sheep/goat	-18.5	45.6			4.6	16.6		3.20482
JS015	Sanbadongzi	sheep/goat	-17.4	44			7.8	15.3		3.35512
JS016	Sanbadongzi	sheep/goat	-16	44.3			7.8	15.8		3.2711
JS017	Sanbadongzi	sheep/goat	-17.8	45.3			7	16.2		3.26235
JS018	Sanbadongzi	sheep/goat	-18.8	45.8			3.5	16.6		3.21888
JS019	Sanbadongzi	sheep/goat	-18.8	43.7			4.2	15.9		3.2065
JS020	Sanbadongzi	sheep/goat	-18.1	44.2			6.1	15.9		3.24319
JS021	Sanbadongzi	sheep/goat	-17.3	47			5	16.9		3.24458
JS022	Sanbadongzi	sheep/goat	-18	44.2			5.9	15.2		3.39254
JS042	Sanbadongzi	sheep/goat	-16.6	41.3			8.1	14.6		3.30023
JS043	Sanbadongzi	sheep/goat	-16.3	45.1			6.7	16.3		3.22802
JS025	Sanbadongzi	cattle	-15.1	41.2			8.5	15		3.20444
JS026	Sanbadongzi	cattle	-19	43.3			7.9	15.8		3.19726
JS027	Sanbadongzi	cattle	-18.2	41.3			11.2	15.1		3.19095
JS028	Sanbadongzi	cattle	-18.2	44.6			8	16.3		3.19223
JS029	Sanbadongzi	cattle	-16.8	44.2			8.3	15.4		3.34848
JS030	Sanbadongzi	cattle	-16.9	40.1			7.7	14.6		3.20434
JS031	Sanbadongzi	cattle	-17	45.2			8.6	16.4		3.21545
JS032	Sanbadongzi	cattle	-18.6	39.2			8.6	13.9		3.29017
JS033	Sanbadongzi	cattle	-15.3	46.2			9.6	16.2		3.32716
JS034	Sanbadongzi	cattle	-18.1	35.6			10	12.8		3.24479
JS001	Sanbadongzi	pig	-16.3	43			9	15.5		3.23656
JS002	Sanbadongzi	pig	-18.1	40			9.5	14.5		3.21839
JS003	Sanbadongzi	pig	-18.1	42.2			10.7	15.3		3.21786
JS004	Sanbadongzi	pig	-18.1	41.2			10.7	14.9		3.22595
JS005	Sanbadongzi	pig	-16	37.6			10.3	13.4		3.27363
JS006	Sanbadongzi	pig	-13.9	41.9			9.9	15.1		3.23731
JS007	Sanbadongzi	pig	-17.7	40.9			9.3	14.4		3.31366
JS008	Sanbadongzi	pig	-18.4	45.2			9.1	16.4		3.21545
JS009	Sanbadongzi	pig	-17.1	42.3			9.9	14.3		3.45105
JS010	Sanbadongzi	pig	-14.2	42.8			7.6	13.9		3.59233
JS035	Sanbadongzi	deer	-17.4	48			6.9	17.3		3.23699
JS036	Sanbadongzi	deer	-16.5	44.8			7.2	16.2		3.22634
JS037	Sanbadongzi	deer	-18.1	44			8.4	16		3.20833
JS038	Sanbadongzi	deer	-17.6	45.8			6.6	16.4		3.25813
JS039	Sanbadongzi	deer	-18.4	45.2			7.7	16.1		3.27536
JS040	Sanbadongzi	deer	-17.4	44.6			5.5	16.2		3.21193
JS041	Sanbadongzi	deer	-19	43			4	15.6		3.21581
JS044	Sanbadongzi	deer	-16.9	44.9			6	16.2		3.23354
JS023	Sanbadongzi	horse/donkey	-19.7	44.5			7.4	15.5		3.34946
JS024	Sanbadongzi	horse/donkey	-17.6	40.7			7	14.9		3.1868
CMS021	Mogou Settlement	sheep/goat	-18.6	43.8			4.5	16.2		3.15432			lower M3	R
CMS022	Mogou Settlement	sheep/goat	-16.5	45.4			6.8	16.6		3.19076			upper M3	R
CMS023	Mogou Settlement	sheep/goat	-18.8	41.3			5.4	15.4		3.12879			lower M3	L
CMS024	Mogou Settlement	sheep/goat	-17.7	48.7			5.9	18		3.15648			upper M3	R
CMS025	Mogou Settlement	sheep/goat	-18.6	46.5			4.9	17.2		3.15407			upper M3	L
CMS026	Mogou Settlement	sheep/goat	-18.8	46.3			4.8	17.1		3.15887			upper M3	R
CMS027	Mogou Settlement	sheep/goat	-18.8	48			4.8	17.7		3.16384			lower M3	L
CMS028	Mogou Settlement	sheep/goat	-17.7	49.8			4.4	18.3		3.17486			lower M3	R
CMS029	Mogou Settlement	sheep/goat	-18.8	42.6			5.2	15.7		3.16561			lower M3	R
CMS030	Mogou Settlement	sheep/goat	-18.2	43			5.1	15.9		3.15514			lower M2	R
CMS041	Mogou Settlement	cattle	-22.4	47.6			4.6	17.2		3.22868			upper M3	L
CMS042	Mogou Settlement	cattle	-17.2	44.6			6	16.3		3.19223			upper M3	R
CMS043	Mogou Settlement	cattle	-14.8	40.1			6.6	14.5		3.22644			upper M3	R
CMS044	Mogou Settlement	cattle	-17.4	39.9			6.6	14.5		3.21034			upper M3	R
CMS045	Mogou Settlement	cattle	-16.5	42.3			6.5	15.1		3.26821			upper M3	L
CMS046	Mogou Settlement	cattle	-22.5	40.4			3.1	15.4		3.06061			upper M3	R
CMS047	Mogou Settlement	cattle	-21	42.4			4.6	16		3.09167			metacarpal
CMS048	Mogou Settlement	cattle	-21.8	42.5			4.2	15.7		3.15817			radius
CMS049	Mogou Settlement	cattle	-19.6	41.1			4.1	15.3		3.13399			astragalus
CMS050	Mogou Settlement	cattle	-17.9	41.9			6.2	15.5		3.15376			astragalus
CMS001	Mogou Settlement	pig	-10.3	42.2			8.3	15.4		3.19697			mandible_M2_unerupted	L
CMS002	Mogou Settlement	pig	-8.2	33.3			7.6	12.3		3.15854			mandible_M3_unerupted	R
CMS003	Mogou Settlement	pig	-8.3	41			8.7	15		3.18889			metapodial
CMS004	Mogou Settlement	pig	-20.5	38.8			5.1	14.3		3.1655			pelvis	R
CMS005	Mogou Settlement	pig	-14.8	37.2			7.5	13.8		3.14493			mandible_M3_eruptued	L
CMS007	Mogou Settlement	pig	-10.5	30.5			9	11.4		3.12135			radius
CMS008	Mogou Settlement	pig	-7.9	42.1			7.5	15.5		3.16882			maxilla_M3_unerupted
CMS009	Mogou Settlement	pig	-8.6	42			9.2	15.7		3.12102			maxilla_M3_erupted
CMS010	Mogou Settlement	pig	-10.4	41.5			9.3	15.4		3.14394			mandible	R
CMS011	Mogou Settlement	dog	-8.8	37			8.5	13.9		3.10552			mandible_M3_erupted	L
CMS012	Mogou Settlement	dog	-8.3	39.1			8.6	14.7		3.10317			mandible_M3_erupted	L
CMS013	Mogou Settlement	dog	-21.5	40.2			3.7	15.1		3.10596			radius	R
CMS014	Mogou Settlement	dog	-21.1	40.1			3.5	15		3.11889			humerus	R
CMS015	Mogou Settlement	dog	-12.7	41.7			8.2	15.5		3.13871			maxilla_M3_erupted	L
CMS016	Mogou Settlement	dog	-13.2	41.8			7.5	15.5		3.14624			mandible	L
CMS017	Mogou Settlement	dog	-9.3	23.5			9.6	8.6		3.18798			maxilla_M1_about to erupt	R
CMS018	Mogou Settlement	dog	-17.9	42.1			9.5	15.7		3.12845			maxilla_M3_erupted	L
CMS019	Mogou Settlement	dog	-15.4	41.5			7	15.6		3.10363			metapodial
CMS020	Mogou Settlement	dog	-14.7	41.8			7.4	15.7		3.10616			femur	L
CMS053	Mogou Settlement	deer	-21.1	41.5			4.1	15.5		3.12366			lower M3	R
CMS054	Mogou Settlement	deer	-20.5	31.8			2.1	11.3		3.28319			upper M3	L
CMS055	Mogou Settlement	deer	-21.9	43.3			3.7	15.7		3.21762			lower M2	L
CMS056	Mogou Settlement	deer	-22.7	44			5.5	16.1		3.18841			mandible
CMS057	Mogou Settlement	deer	-19.9	43.2			4.6	15.8		3.18987			phalanx
CMS058	Mogou Settlement	deer	-21.8	43.5			4.5	15.4		3.29545			1st phalanx
CMS059	Mogou Settlement	deer	-20.6	31.6			4.4	11.3		3.26254			2nd phalanx
CMS060	Mogou Settlement	deer	-20.6	46.5			4.4	16.5		3.28788			2nd phalanx
CMS200	Mogou Settlement	deer	-21.8	41.6			4.9	15.2		3.19298			lower M3	L
CMS061	Mogou Settlement	roe deer	-19.9	41.4			4.5	14.7		3.28571
CMS062	Mogou Settlement	roe deer	-19	43.9			4.6	16.2		3.16152
CMS063	Mogou Settlement	roe deer	-19.7	43.7			4.9	15.9		3.2065
CMS064	Mogou Settlement	roe deer	-20	43.8			4.5	15.9		3.21384
CMS065	Mogou Settlement	roe deer	-20.9	43.7			4.3	15.3		3.33224
CMS066	Mogou Settlement	roe deer	-19.2	43.5			4	15.8		3.21203
CMS067	Mogou Settlement	roe deer	-19	45.2			4.5	16.5		3.19596
CMS068	Mogou Settlement	roe deer	-20	40.3			4.5	15.1		3.11369
CMS069	Mogou Settlement	roe deer	-19.2	40.6			4.4	15.1		3.13687
CMS070	Mogou Settlement	roe deer	-20.4	41.8			2.2	15.2		3.20833
CMS071	Mogou Settlement	roe deer	-19.8	41.6			4.3	15.4		3.15152
CMS072	Mogou Settlement	roe deer	-19.9	41			4.5	15.3		3.12636
CMS073	Mogou Settlement	red/fallow deer	-20.2	41.1			4.2	15.5		3.09355
CMS074	Mogou Settlement	red deer	-20.3	41.4			4.5	15.6		3.09615
CMS111	Mogou Settlement	small deer	-17.8	41.2			0.2	15.4		3.12121
CMS112	Mogou Settlement	small deer	-19.8	43.4			1.8	16.1		3.14493			mandible	R
CMS113	Mogou Settlement	small deer	-19.5	44.9			3.8	16.4		3.19411
CMS114	Mogou Settlement	small deer	-21.9	43.3			4.7	16		3.15729			maxilla	L
CMS115	Mogou Settlement	small deer	-18.7	43.4			2.7	15.9		3.18449			mandible
CMS116	Mogou Settlement	small deer	-20.4	42.8			2.3	15.8		3.16034			mandible
CMS117	Mogou Settlement	small deer	-20.1	43.1			2.1	16		3.14271			maxilla	R
CMS118	Mogou Settlement	small deer	-20.9	43.5			4.5	16		3.17188			mandible	L
CMS031	Mogou Settlement	horse/donkey	-19.9	29.7			6	11.1		3.12162			lower P2	R
CMS032	Mogou Settlement	horse/donkey	-19.8	41.5			4.2	15.5		3.12366			humerus
CMS033	Mogou Settlement	horse/donkey	-20	42.3			6	15.9		3.10377			2nd phalanx
CMS034	Mogou Settlement	horse/donkey	-20.3	42			6.5	15.7		3.12102			tibia	L
CMS035	Mogou Settlement	horse/donkey	-20.1	40			5.8	14.9		3.13199			2nd phalanx
CMS036	Mogou Settlement	horse/donkey	-20.4	42			5.6	15.7		3.12102			metacarpal
CMS091	Mogou Settlement	pheasant	-17.2	44			6.4	15.9		3.22851
CMS092	Mogou Settlement	pheasant	-22.4	40.1			3.2	14.6		3.20434
CMS093	Mogou Settlement	chicken	-21.3	41.8			4.9	15.5		3.14624
CMS094	Mogou Settlement	wild bird (chicken sized)	-22.1	41.1			3.5	15		3.19667
CMS095	Mogou Settlement	eagle	-11.6	36.4			9.4	13.1		3.24173
CMS096-a	Mogou Settlement	pheasant	-20.7	39.1			7.1	14.2		3.21244
CMS096-b	Mogou Settlement	crow	-19.7	38			5.4	13.8		3.21256
CM001	Mogou Cemetery	human	-12.5	33.4			9.1	12.3		3.16802						Liu et al. (2014)
CM002	Mogou Cemetery	human	-16	30.7			8.9	11.4		3.14181	*					Liu et al. (2014)
CM003	Mogou Cemetery	human	-12.5	28.1			12.7	10.4		3.15224	*					Liu et al. (2014)
CM004	Mogou Cemetery	human	-12.6	34.6			12.7	12.9		3.1292						Liu et al. (2014)
CM005	Mogou Cemetery	human	-12.4	41.5			9.2	15.5		3.12366						Liu et al. (2014)
CM006	Mogou Cemetery	human	-13.7	39			9.9	14.3		3.18182						Liu et al. (2014)
CM007	Mogou Cemetery	human	-12.9	32			10.2	12		3.11111						Liu et al. (2014)
CM008	Mogou Cemetery	human	-14.8	38			9.4	14.2		3.12207						Liu et al. (2014)
CM009	Mogou Cemetery	human	-13.3	28.1			10.4	10.3		3.18285						Liu et al. (2014)
CM010	Mogou Cemetery	human	-11.2	34.5			9.4	12.9		3.12016	*					Liu et al. (2014)
CM011	Mogou Cemetery	human	-15.8	39.5			10.1	14.8		3.11374	*					Liu et al. (2014)
CM012	Mogou Cemetery	human	-11.9	41.7			11.5	15.5		3.13871	*					Liu et al. (2014)
CM013	Mogou Cemetery	human	-12.7	23.7			10.6	8.8		3.14205						Liu et al. (2014)
CM014	Mogou Cemetery	human	-15.1	35.1			9.7	12.8		3.19922						Liu et al. (2014)
CM015	Mogou Cemetery	human	-13.9	37.4			9.5	14		3.11667						Liu et al. (2014)
CM016	Mogou Cemetery	human	-14.3	42.1			9.8	15.4		3.18939						Liu et al. (2014)
CM017	Mogou Cemetery	human	-14.5	42.9			10.1	15.9		3.1478						Liu et al. (2014)
CM018	Mogou Cemetery	human	-15.5	45.7			9.2	16.9		3.15483						Liu et al. (2014)
CM019	Mogou Cemetery	human	-13.4	40.9			10	15.3		3.11874						Liu et al. (2014)
CM020	Mogou Cemetery	human	-15.7	39.5			9.7	14.7		3.13492						Liu et al. (2014)
CM021	Mogou Cemetery	human	-16.4	44.6			9.1	16.6		3.13454						Liu et al. (2014)
CM022	Mogou Cemetery	human	-14.3	40.6			10.3	15.1		3.13687						Liu et al. (2014)
CM023	Mogou Cemetery	human	-14.4	42.4			12.1	15.7		3.15074						Liu et al. (2014)
CM024	Mogou Cemetery	human	-13.1	37.8			9.2	14.1		3.12766						Liu et al. (2014)
CM025	Mogou Cemetery	human	-16.2	30.1			9.1	11.1		3.16366						Liu et al. (2014)
CM026	Mogou Cemetery	human	-12.9	40.8			9.3	15.1		3.15232						Liu et al. (2014)
CM027	Mogou Cemetery	human	-12.4	41.3			12.3	15.3		3.14924						Liu et al. (2014)
CM028	Mogou Cemetery	human	-12.4	37.4			12.7	13.9		3.13909						Liu et al. (2014)
CM029	Mogou Cemetery	human	-17.1	41.9			9.4	15.6		3.13355						Liu et al. (2014)
CM030	Mogou Cemetery	human	-14.4	39.9			9.2	14.6		3.18836						Liu et al. (2014)
CM031	Mogou Cemetery	human	-13.7	40.8			10.5	15.3		3.11111						Liu et al. (2014)
CM032	Mogou Cemetery	human	-11	44.1			9	16.4		3.1372						Liu et al. (2014)
CM033	Mogou Cemetery	human	-13.7	37.7			9.9	13.9		3.16427						Liu et al. (2014)
CM034	Mogou Cemetery	human	-14.4	44.8			12.2	16.6		3.14859						Liu et al. (2014)
CM035	Mogou Cemetery	human	-11.8	41.7			11.5	15.4		3.15909						Liu et al. (2014)
CM036	Mogou Cemetery	human	-14.2	41.9			9.7	15.5		3.15376						Liu et al. (2014)
CM037	Mogou Cemetery	human	-16.6	38.2			10	14.1		3.16076						Liu et al. (2014)
M861R1	Mogou Cemetery	human	-15.7	38.6			9	14.1		3.19385						Ma et al. (2016)
M861R2	Mogou Cemetery	human	-16.8	44.8			9.4	16.2		3.2						Ma et al. (2016)
M861R3	Mogou Cemetery	human	-16.7	38.8			9.8	14		3.23333						Ma et al. (2016)
M861R4	Mogou Cemetery	human	-16.8	40.6			8.7	15.2		3.11623						Ma et al. (2016)
M861R5	Mogou Cemetery	human	-18.5	40.9			10.6	15.2		3.13925						Ma et al. (2016)
MGM013-1	Mogou Cemetery	human	-11.1	40.3			9	15		3.13444						Ma et al. (2016)
MGM013-2	Mogou Cemetery	human	-13.6	39.5			8.3	14.7		3.13492						Ma et al. (2016)
MGM014-1	Mogou Cemetery	human	-14.9	40.5			7.7	15.2		3.10855						Ma et al. (2016)
MGM014-2	Mogou Cemetery	human	-14.4	38.5			8.3	14.4		3.11921						Ma et al. (2016)
MGM021-1	Mogou Cemetery	human	-15.2	44.4			7.8	16.4		3.15854						Ma et al. (2016)
MGM021-2	Mogou Cemetery	human	-11.6	48.4			8.1	17.8		3.17228						Ma et al. (2016)
MGM060-1	Mogou Cemetery	human	-14.8	43.4			8.2	15.9		3.2						Ma et al. (2016)
MGM060-2	Mogou Cemetery	human	-11.4	42.1			8.2	15.4		3.18939						Ma et al. (2016)
MGM060-3	Mogou Cemetery	human	-14	44.5			8.5	16.5		3.14646						Ma et al. (2016)
MGM060-4	Mogou Cemetery	human	-13.1	434.4			8.1	15.9		3.2						Ma et al. (2016)
MGM106-1	Mogou Cemetery	human	-14.4	46.2			7.8	17.1		3.15205						Ma et al. (2016)
MGM106-2	Mogou Cemetery	human	-13.4	43.6			7.7	16.1		3.2						Ma et al. (2016)
MGM106-3	Mogou Cemetery	human	-12.2	43			7.2	15.6		3.21581						Ma et al. (2016)
MGM217-1	Mogou Cemetery	human	-14.2	42.7			9.3	15.7		3.17304						Ma et al. (2016)
MGM217-2	Mogou Cemetery	human	-14.4	40.9			8.7	14.6		3.26826						Ma et al. (2016)
MGM373-1	Mogou Cemetery	human	-12.5	43.5			8.9	16		3.17188						Ma et al. (2016)
MGM373-2	Mogou Cemetery	human	-12.8	41			7.9	14.7		3.25397						Ma et al. (2016)
MGM373-3	Mogou Cemetery	human	-14.2	41.6			8.1	15.4		3.15152						Ma et al. (2016)
MGM375-1	Mogou Cemetery	human	-11.2	41.9			8.7	15.1		3.23731						Ma et al. (2016)
MGM375-2	Mogou Cemetery	human	-13.3	48.5			9.6	17.3		3.27071						Ma et al. (2016)
MGM375-3	Mogou Cemetery	human	-13.4	35.1			9	12.4		3.30242						Ma et al. (2016)
MGM375-4	Mogou Cemetery	human	-14.7	41.5			8.8	15.2		3.18531						Ma et al. (2016)
MGM383-1	Mogou Cemetery	human	-13.6	43.3			8.1	15.7		3.21762						Ma et al. (2016)
MGM383-2	Mogou Cemetery	human	-14	46.4			8.2	17.1		3.16569						Ma et al. (2016)
MGM383-3	Mogou Cemetery	human	-15	43.8			9.2	15.9		3.21384						Ma et al. (2016)
MGM384-1	Mogou Cemetery	human	-16.5	40.1			8.6	14.7		3.18254						Ma et al. (2016)
MGM384-2	Mogou Cemetery	human	-17.2	45			8.3	16.6		3.16265						Ma et al. (2016)
MGM384-3	Mogou Cemetery	human	-16.5	44.2			9	16.5		3.12525						Ma et al. (2016)
MGM389-2	Mogou Cemetery	human	-15.1	37.9			8.2	13.9		3.18106						Ma et al. (2016)
MGM393-1	Mogou Cemetery	human	-15.4	42.8			9.7	15.8		3.16034						Ma et al. (2016)
MGM393-2	Mogou Cemetery	human	-16.7	42.1			7.7	15.6		3.1485						Ma et al. (2016)
MGM393-3	Mogou Cemetery	human	-15.8	40.7			7.7	13.5		3.51728						Ma et al. (2016)
MGM393-4	Mogou Cemetery	human	-16.5	43.6			8	16.2		3.13992						Ma et al. (2016)
MGM393-5	Mogou Cemetery	human	-15.4	41.1			8.5	15.3		3.13399						Ma et al. (2016)
MGM416-1	Mogou Cemetery	human	-17.2	39.9			8.9	15		3.10333						Ma et al. (2016)
MGM416-2	Mogou Cemetery	human	-15	41.7			8.5	15.4		3.15909						Ma et al. (2016)
MGM416-3	Mogou Cemetery	human	-15.8	39.7			8.1	14.8		3.1295						Ma et al. (2016)
MGM416-4	Mogou Cemetery	human	-16.8	38.5			8.5	14.3		3.14103						Ma et al. (2016)
MGM416-5	Mogou Cemetery	human	-14.7	41			9	15.3		3.12636						Ma et al. (2016)
MGM440-1	Mogou Cemetery	human	-14.4	42.8			8.5	16.2		3.0823						Ma et al. (2016)
MGM440-2	Mogou Cemetery	human	-16.6	43.3			8.4	16.2		3.11831						Ma et al. (2016)
MGM440-3	Mogou Cemetery	human	-12.4	41.3			9.3	15.6		3.08868						Ma et al. (2016)
MGM440-4	Mogou Cemetery	human	-16.8	42.5			9.3	16		3.09896						Ma et al. (2016)
CMC021	Mogou Cemetery	sheep/goat	-18.3	38.5			4.9	14.1		3.18558
CMC022	Mogou Cemetery	sheep/goat	-17.4	43.3			5.5	15.9		3.17715
CMC023	Mogou Cemetery	sheep/goat	-17.7	42.6			5.3	15.6		3.1859
CMC024	Mogou Cemetery	sheep/goat	-18.6	42.2			5.9	15.6		3.15598
CMC025	Mogou Cemetery	sheep/goat	-19.5	43.5			4.7	15.8		3.21203
CMC026	Mogou Cemetery	sheep/goat	-20.7	44.4			5	16.3		3.17791
CMC027	Mogou Cemetery	sheep/goat	-18.7	41.2			4.3	15.1		3.18322
CMC028	Mogou Cemetery	sheep/goat	-18.3	40.4			5	14.8		3.18468
CMC029	Mogou Cemetery	sheep/goat	-18.8	43.1			4.6	15.6		3.22329
CMC030	Mogou Cemetery	sheep/goat	-19.2	42.9			5.5	15.5		3.22903
CMC202	Mogou Cemetery	sheep/goat	-18.9	42.6			4.9	15.7		3.16561
CMC203	Mogou Cemetery	sheep/goat	-18.6	37.9			5	14		3.15833
CMC204	Mogou Cemetery	sheep/goat	-17.8	39.4			5	14.4		3.19213
CMC205	Mogou Cemetery	sheep/goat	-17.7	40.7			5.7	15		3.16556
CMC207	Mogou Cemetery	sheep/goat	-20	42.5			4.6	15.8		3.13819
CMC207-1	Mogou Cemetery	sheep/goat	-21.7	40.1			4.4	15		3.11889
CMC031	Mogou Cemetery	cattle	-16.5	42.6			5.2	15.8		3.14557
CMC032	Mogou Cemetery	cattle	-16.5	42.9			5.3	15.7		3.1879
CMC033	Mogou Cemetery	cattle	-17.3	19.5			6.3	6.9		3.2971
CMC034	Mogou Cemetery	cattle	-15.8	41.6			5.4	15.3		3.17211
CMC035	Mogou Cemetery	cattle	-15.4	40.9			6.2	15.1		3.16004
CMC036	Mogou Cemetery	cattle	-17.5	44.2			5.1	16.1		3.2029
CMC037	Mogou Cemetery	cattle	-18.1	43.5			4.6	15.5		3.27419
CMC038	Mogou Cemetery	cattle	-23.1	44.5			4.2	16.4		3.16565
CMC039	Mogou Cemetery	cattle	-17.4	42			4.6	15.3		3.20261
CMC040	Mogou Cemetery	cattle	-16.3	40.8			6.2	14.9		3.19463
CMC201	Mogou Cemetery	cattle	-16.3	32.1			6.3	11.9		3.14706
CMC206	Mogou Cemetery	cattle	-14.1	41.5			6.8	15		3.22778
CMC001	Mogou Cemetery	pig	-12.8	26.6			8	9.4		3.30142
CMC002	Mogou Cemetery	pig	-11.3	43.5			7.5	16		3.17188
CMC003	Mogou Cemetery	pig	-10.9	43.9			7.9	16.2		3.16152
CMC004	Mogou Cemetery	pig	-13.5	44.7			7.1	16.2		3.21914
CMC005	Mogou Cemetery	pig	-13.5	44.2			6.7	16.3		3.1636
CMC006	Mogou Cemetery	pig	-13.5	43.2			7.1	15.8		3.18987
CMC007	Mogou Cemetery	pig	-10.7	41.7			6.5	15.2		3.20066
CMC008	Mogou Cemetery	pig	-10	43			7.6	15.7		3.19533
CMC009	Mogou Cemetery	pig	-13.9	42.9			7.2	15.6		3.20833
CMC010	Mogou Cemetery	pig	-14.4	36.7			6.7	13.3		3.2193
CMC011	Mogou Cemetery	dog	-14.7	34.4			6.9	12.3		3.26287
CMC012	Mogou Cemetery	dog	-13.9	44.8			7.4	16.4		3.18699
CMC013	Mogou Cemetery	dog	-20.7	45.1			6.4	16.6		3.16968
CMC014	Mogou Cemetery	dog	-11.5	44.1			6.9	16.2		3.17593
CMC015	Mogou Cemetery	dog	-12.5	42.5			7.1	15.7		3.15817
CMC016	Mogou Cemetery	dog	-13.5	45.1			7.1	16.5		3.18889
CMC017	Mogou Cemetery	dog	-14.3	43.8			6.8	16.1		3.17391
CMC018	Mogou Cemetery	dog	-12.5	42.1			7	15.4		3.18939
CMC019	Mogou Cemetery	dog	-12.6	43.6			9.2	16		3.17917
CMC020	Mogou Cemetery	dog	-12.7	43			9	15.6		3.21581
CMC057	Mogou Cemetery	roe deer	-20.1	47.9			3.2	17.6		3.17519
CMC061	Mogou Cemetery	roe deer	-20.8	44.9			4.3	16.3		3.2137
CMC062	Mogou Cemetery	roe deer	-20.2	42.4			4.2	15.4		3.21212
CMC063	Mogou Cemetery	roe deer	-20.2	40.9			4.1	14.7		3.24603
CMC064	Mogou Cemetery	roe deer	-21.4	44.4			4.5	16.1		3.21739
CMC065	Mogou Cemetery	roe deer	-20.6	42.5			4.3	15.2		3.26206
CMC066	Mogou Cemetery	roe deer	-20.5	41.4			4.5	15.1		3.19868
CMC067	Mogou Cemetery	roe deer	-20.1	42.8			3.7	15.5		3.22151
CMC068	Mogou Cemetery	roe deer	-19.8	43.9			4	15.9		3.22117
CMC041	Mogou Cemetery	red/sika deer	-19.8	41.4			4.4	15.2		3.17763
CMC042	Mogou Cemetery	red/sika deer	-21.4	26.3			4.2	9.5		3.22982
CMC043	Mogou Cemetery	red/sika deer	-17.1	42.5			6.2	15.6		3.17842
CMC044	Mogou Cemetery	red/sika deer	-20.8	41.6			4.3	15.3		3.17211
CMC045	Mogou Cemetery	red/sika deer	-20.6	40.2			3.6	14.7		3.19048
CMC046	Mogou Cemetery	red/sika deer	-19.5	39.1			3.3	14.3		3.18998
CMC047	Mogou Cemetery	red/sika deer	-19.4	39.9			3.8	14.9		3.12416
CMC048	Mogou Cemetery	red/sika deer	-17.1	39.1			5.9	14.4		3.16782
CMC208	Mogou Cemetery	red/sika deer	-20.4	41.8			3.7	15.7		3.10616
CMC121	Mogou Cemetery	monkey	-17.6	41.3			-0.9	15.3		3.14924
CMC122	Mogou Cemetery	monkey	-17.7	41.3			-1.4	15.2		3.16996
CMC123	Mogou Cemetery	monkey	-17.7	41.1			-1.3	15.2		3.15461
CMC124	Mogou Cemetery	monkey	-17	40.2			-2	14.8		3.16892
CMC125	Mogou Cemetery	monkey	-17.5	38.9			-1.1	14.4		3.15162
CMC126	Mogou Cemetery	monkey	-18	37.5			-0.7	13.4		3.26493
CMC127	Mogou Cemetery	monkey	-18.4	39.4			-0.1	14.5		3.17011
CMC128	Mogou Cemetery	monkey	-17.7	40.2			-2	14.9		3.14765
CMC129	Mogou Cemetery	monkey	-18.4	40.2			-0.4	14.8		3.16892
CMC051	Mogou Cemetery	rodent	-20.6	43.3			2.8	15.7		3.21762
CMC052	Mogou Cemetery	pheasant	-15.2	43.8			5.5	15.9		3.21384
CMC053	Mogou Cemetery	big cat	-20.6	42.8			6.4	15.6		3.20085
CMC055-a	Mogou Cemetery	pheasant	-19.3	43.1			5.8	15.8		3.18249
CMC055-b	Mogou Cemetery	pheasant	-16.5	43.1			5.7	15.8		3.18249
CMC056	Mogou Cemetery	falcon	-15.8	45.3			8.9	16.4		3.22256
CMC057	Mogou Cemetery	crow	-17.6	42.8			7.7	15.8		3.16034
CMC058	Mogou Cemetery	pheasant	-20.2	44.3			4.8	16.3		3.17076
CMC059	Mogou Cemetery	vulture	-17.6	50.4			7.1	18.4		3.19565
CMC071	Mogou Cemetery	castor	-21.2	40.5			7.8	14.9		3.17114
CMC072	Mogou Cemetery	castor	-21	40.6			7.6	15		3.15778
CMC073	Mogou Cemetery	castor	-24.2	41.2			2	14.8		3.24775
CMC200	Mogou Cemetery	bear	-20.1	45			5.7	16.6		3.16265
CMC210	Mogou Cemetery	bear	-19	53.4			4	19.6		3.17857
CMP001	Mogou Cemetery	foxtail millet	-10.6		-10.7		4.3		4						22
CMP002	Mogou Cemetery	broomcorn millet	-10.4		-10.5		3.8		3.5						19
CMP003	Mogou Cemetery	barley	-23.7		-23.8	17.6	3.5		3.2						5
CMP004	Mogou Cemetery	wheat	-21.4		-21.5	15.2	3.2		2.9						5
MZ001	Zhanqi	human	-15.1	43			10.4	15.8		3.17511		adult	femur	L		Liu et al. (2014)
MZ002	Zhanqi	human	-15.4	43.4			9.3	15.9		3.18449		adult	femur	L		Liu et al. (2014)
MZ003	Zhanqi	human	-16.4	45.2			10.5	16.6		3.17671		M3 unerup/M2 fully	femur	L		Liu et al. (2014)
MZ004	Zhanqi	human	-15.6	46.8			10.6	17		3.21176			skull			Liu et al. (2014)
MZ005	Zhanqi	human	-13.4	44.8			11.5	16.5		3.16768		adult	femur	L		Liu et al. (2014)
MZ006	Zhanqi	human	-12.9	46.1			10.9	16.8		3.20139		adult?	femur	L		Liu et al. (2014)
MZ007	Zhanqi	human	-17	37.6			9.9	13.8		3.17874		adult	skull			Liu et al. (2014)
MZ008	Zhanqi	human	-16.8	41.7			10.7	15.5		3.13871		adult?	femur	L		Liu et al. (2014)
MZ009	Zhanqi	human	-15.9	33.6			10.4	12.5		3.136		adult	skull			Liu et al. (2014)
MZ010	Zhanqi	human	-15.6	42.4			10.6	15.8		3.1308	*	M2 fully erup	femur	L		Liu et al. (2014)
MZ011	Zhanqi	human	-14.6	43.1			10.7	16.1		3.12319			mandible	L		Liu et al. (2014)
MZ012	Zhanqi	human	-14.9	45.7			10	17		3.13627			femur			Liu et al. (2014)
MZ014	Zhanqi	human	-14.7	44.5			9.3	16.6		3.12751		adult?	femur	L		Liu et al. (2014)
MZ015	Zhanqi	human	-16.3	45.4			9.7	16.9		3.13412			femur	L		Liu et al. (2014)
MZ016	Zhanqi	human	-15.6	40.4			10.9	15.1		3.12141			femur	L		Liu et al. (2014)
MZ017	Zhanqi	human	-14.8	38.2			10.8	14		3.18333			femur	L		Liu et al. (2014)
MZ018	Zhanqi	human	-14.5	43.7			10.6	16.4		3.10874		adult	femur	L		Liu et al. (2014)
MZ019	Zhanqi	human	-16.7	43.6			9.6	16.2		3.13992		adult	femur	L		Liu et al. (2014)
MZ020	Zhanqi	human	-15.4	30.9			11	11.5		3.13478		old adult	femur	L		Liu et al. (2014)
MZ021	Zhanqi	human	-14.9	45.4			10.9	16.9		3.13412		adult	femur	L		Liu et al. (2014)
MZ022	Zhanqi	human	-15.6	43.7			10.1	16.4		3.10874		adult	femur	L		Liu et al. (2014)
MZ023	Zhanqi	human	-15.1	40			9.4	14.8		3.15315		M2 eruped/no M3	femur	L		Liu et al. (2014)
MZ024	Zhanqi	human	-15.6	37.6			10.9	14		3.13333		adult?	skull			Liu et al. (2014)
MZ027	Zhanqi	sheep/goat	-18.6	43.1			4.6	15.9		3.16247		Juv	humerus	R
MZ034	Zhanqi	sheep/goat	-19	38.3			5.4	13.9		3.21463		Juv	humerus	L
MZ035	Zhanqi	pig	-13.7	41.5			10.2	15.5		3.12366			lower dP4	L
MZ036	Zhanqi	pig	-14.2	40.9			8.4	15.2		3.13925			lower M1	R
MZ026	Zhanqi	dog	-15	31.4			9.2	11.6		3.15805			mandible	L
MZ032	Zhanqi	dog	-17.9	44			7.6	16.5		3.11111			metapodial
MZ033	Zhanqi	dog	-17.8	42.5			8.1	15.9		3.11845		adult	maxilla
MZ020	Zhanqi	deer	-21.1	42.2			4	15.8		3.11603
MZ025	Zhanqi	deer	-17.9	41.8			5.8	15.5		3.14624			humerus	L
MZ028	Zhanqi	deer	-18	41.6			5.2	15.3		3.17211		Juv	humerus	L
MZ029	Zhanqi	deer	-16.7	42			9	15.6		3.14103			humerus	L
MZ030	Zhanqi	deer	-19.1	43.5			4.4	16.1		3.15217			femur	R
MZ031	Zhanqi	deer	-19.2	39.9			5.3	14.7		3.16667		Juv	humerus	R
